# Supplementary material for: Building Blocks for Deep Phenotyping in Infancy: A Use Case Comparing Spontaneous Neuromotor Functions in Prader-Willi Syndrome and Cerebral Palsy
Source: J Clin Med. 2023 Jan 18;12(3):784. doi: 10.3390/jcm12030784 (PMC9917638; doi:10.3390/jcm12030784)
Supplement: Supplementary file 1 [file jcm-12-00784-s001.zip]

Archive with 1 entries (1 files):
- jcm-2137657-supplementary.pdf
